# Supplementary material for: Optimization of a Nucleophilic Two-Step Radiosynthesis of 6-O-(2-[18F]fluoroethyl)-6-O-desmethyl-diprenorphine ([18F]FE-DPN) for PET Imaging of Brain Opioid Receptors
Source: Int J Mol Sci. 2023 Aug 24;24(17):13152. doi: 10.3390/ijms241713152 (PMC10487412; doi:10.3390/ijms241713152)
Supplement: Supplementary file 1 [file ijms-24-13152-s001.zip]

Archive with 1 entries (1 files):
- ijms-2480482-supplementary.pdf
